# Supplementary material for: Right ventricular cardiomyocyte expansion accompanies cardiac regeneration in newborn mice after large left ventricular infarcts
Source: JCI Insight. 2024 Feb 6;9(5):e176281. doi: 10.1172/jci.insight.176281 (PMC11143925; doi:10.1172/jci.insight.176281)
Supplement: Supporting data values [file jciinsight-9-176281-s058.xlsx]

## Sheet: Fig1B 
Fig1B Scar size after P1 MI overtime
2dps	7dps	21dps	120dps
38.876	29.032	5.91436	2.951
42.635	13.051	7.72492	2.646
37.046	17.901	5.95584	2.932
36.042	22.316	6.82148	3.131
40.349	14.692	6.51959

## Sheet: Fig1C
Fig1C EF after P1 surgery over time
P1 sham 1dps	P1 MI 1dps	P1 sham 7dps	P1 MI 7dps	P1 sham 14dps	P1 MI 14dps	P1 sham 21dps	P1 MI 21dps
82.4538	6.79062	74.471	47.004	57.114	49.937	70.889	57.871
73.1359	14.491	71.527	66.332	69.189	56.629	64.694	53.494
88.3529	7.12328	88.852	59.789	64.859	57.532	72.074	59.678
84.6253	17.797	74.543	61.455	78.2	62.779	56.199	52.71
86.659	9.427	83.842	62.446	75.702	50.565	62.632	63.94
84.5645	20.622	78.852	80.379	56.295	74.168	71.027	75.934
82.0843	20.574	78.38	46.658	83.871	56.76	73.874	57.679
97.465	3.313	82.324	36.185	78.611	56.891		54.189
94.802	37.54		74.368		59.303		62.786
	16.53		71.679		59.417		64.693
	20.885						49.417

## Sheet: Fig1E
Fig1E P3 MI 2dps vs 7dps scar size
2dps	7dps
47.1619	73.965
42.3454	66.882
37.4902	68.981
38.5307	58.364
44.9316	75.4091
45.9742	78.855

## Sheet: Fig1F
Fig1F EF after P3 surgery 1dps vs 7dps
P3 Sham 1dps	P3 MI 1dps	P3 Sham 7dps	P3 MI 7dps
76.306	6.612	70.652	6.607
83.509	10.746	85.337	7.6
78.513	12.349	89.613	13.447
71.995	9.932	90.929	13.467
87.542	6.418	83.022	10.781
	10.123		7.604
	5.343		10.641

## Sheet: Fig1G
Fig1G survival P1 vs P3 MI 7dps
Litter#	Survival dps	P1 MI	P3 MI
13	7	0
13	7	0
13	7	0
13	7	0
13	7	0
13	7	0
13	7	0
13	1	1
19	7	0
19	7	0
19	7	0
19	7	0
19	7	0
19	7	0
19	7	0
19	1	1
19	1	1
19	1	1
19	1	1
20	7	0
20	7	0
20	7	0
20	7	0
20	7	0
20	7	0
20	7	0
20	7	0
20	7	0
20	7	0
20	7	0
20	7	0
22	7	0
22	7	0
22	7	0
22	7	0
22	7	0
22	7	0
22	7	0
22	7	0
22	7	0
22	7	0
22	7	0
22	1	1
41	7		0
41	1		1
41	2		1
41	2		1
41	6		1
42	7		0
42	7		0
42	7		0
42	7		0
42	7		0
42	7		0
42	7		0
42	7		0
43	2		1
43	5		1
43	5		1
43	7		0
43	7		0
43	7		0
43	7		0
43	7		0
43	7		0
43	7		0
43	7		0
43	7		0
43	7		0
44	7		0
44	7		0
44	1		1
44	2		1
44	2		1
44	3		1
44	3		1
44	4		1
44	4		1
44	7		1
45	7		0
45	7		0
45	7		0
45	7		0
45	7		0
45	7		0
45	7		0
45	7		0
45	1		1
67	1	1
67	7	0
67	7	0
67	7	0
67	7	0
67	7	0
67	7	0
67	7	0
67	7	0
68	7	0
68	7	0
68	7	0
68	7	0
68	7	0
68	7	0
68	2	1
53	7	0
53	7	0
53	7	0
53	7	0
53	7	0
53	7	0
53	7	0
53	7	0
53	7	0
53	7	0
53	7	0
69	7	0
69	7	0
69	7	0
69	7	0
69	7	0
69	3	1
70	7	0
70	7	0
70	7	0
70	7	0
70	7	0
70	7	0
70	7	0
70	7	0
70	7	0
71	7	0
71	7	0
71	7	0
71	7	0
71	7	0
71	7	0
71	7	0
71	5	1

## Sheet: Fig1I
Fig1I 1dps LV wall thickness P1 Vs P3 Sham Vs MI
P1 sham 1dps	P1 MI 1dps	P3 sham 1dps	P3 MI 1dps
0.236537	0.394	0.466	0.25
0.33793	0.345386	0.374	0.243
0.433529	0.350266	0.396	0.267
0.446966	0.349232	0.425	0.246
0.407045	0.357	0.405	0.133
0.403598	0.33		0.231
0.341	0.223		0.273
0.49	0.233
0.462	0.217
	0.255
	0.367

## Sheet: Fig1K
Fig1K 7dps LVEDA P1VsP3 ShamVsMI
P1 Sham 7dps	P1 MI 7dps	P3 Sham 7dps	P3 MI 7dps
6.412	5.876	5.165	22.411
5.11	6.067	4.4	16.387
5.403	4.432	7.478	12.698
5.449	9.64	7.507	10.779
4.045	4.633	7.303	12.652
4.825	3.831		20.602
3.797	7.865		19.984
3.837	3.647
	5.437

## Sheet: Fig1L
Fig1L 7dps CM size in LV
P1 Sham	P1 MI	P3 Sham	P3 MI
66.5528	78.7964	58.5834	110.772
68.0094	80.405	75.1292	106.78
65.8164	78.528	55.9074	112.215
52.551	83.1682		106.924
	85.7006		111.602
	80.5282		112.368
	66.8154
	102.855

## Sheet: Fig2A
Fig2A 1dps RV FAC
P1 sham 1dps	P1 MI 1dps	P3 sham 1dps	P3 MI 1dps
62.0437	70.3042	31.2834	2.40964
35.0204	46.0847	61.1511	28.5037
33.8634	38.1386	65.4981	30.2365
81.1621	37.2896	52.9135	37.2978
74.5927	42.6129	52.4706	26.2578
69.0909	36.7816		28.9097
71.7745	77.2277		27.6296
40.5256	37.6731		8.35509
45.5882	78.6121
	21.6177
	46.5306

## Sheet: Fig2C
Fig2C RV end diastolic area 1dps
P1 Sham 1dps	P1 MI 1dps	P3 Sham 1dps	P3 MI 1dps
0.774662	0.755743	0.748	1.826
0.900037	0.658123	1.251	1.477
0.854912	0.360821	1.084	1.184
0.91611	1.14058	1.064	2.102
1.10764	0.819	0.425	1.451
0.489678	0.522		1.816
0.614611	0.808		1.987
0.723	0.361		1.915
0.544	0.879
	0.68
	0.735

[truncated: 42 more sheets: Fig2D, Fig2E, Fig2F, Fig2J, Fig2L, Fig2N, Fig2O, Fig4B, Fig4D, Fig4F, Fig4G, Fig4I, Fig5B, Fig5E, Fig5G, Fig5I, Fig5k, Fig7B, Fig7C, Fig7D …]
